# Supplementary material for: Yeast polysaccharides modulate lipid metabolism and restore oviduct inflammatory and microbial homeostasis to support egg quality in Salmonella Pullorum-challenged hens
Source: J Anim Sci Biotechnol. 2026 Apr 8;17:61. doi: 10.1186/s40104-026-01377-z (PMC13059334; doi:10.1186/s40104-026-01377-z)
Supplement: Supplementary file 1 — Additional file 1: Table S1. Identified plasma metabolites satisfying the predefined quality-control and annotation criteria. [file 40104_2026_1377_MOESM1_ESM.xlsx]

## Sheet: Sheet1
Feature	Compound	Formula	m/z Calc. MW	RT [min]	QC01	QC02	QC03	QC04	CON1	CON2	CON3	CON4	CON5	CON6	YP1	YP2	YP3	YP4	YP5	YP6	CON_Mean	YP_Mean	Fold Change (YP/CON)	P value (Student's Ttest)	VIP	p(corr)[1]
cF0014	Oleamide	C18 H35 N O	281.271	10.257	8.70865e+07	9.2137e+07	8.09968e+07	9.00418e+07	9.15392e+07	4.24403e+08	3.84809e+07	1.24125e+08	3.51186e+07	4.38543e+07	2.84436e+07	2.30545e+07	3.77431e+07	1.34381e+08	6.89602e+07	3.77401e+07	1.26254e+08	5.50537e+07	0.436057	0.289792	0.955613	-0.31619
cF0028	Taurochenodeoxycholic acid	C26 H45 N O6 S	499.297	6.728	4.1549e+09	4.06755e+09	4.02175e+09	4.20421e+09	4.70409e+09	2.38405e+09	3.47046e+09	2.4521e+09	3.47617e+09	2.81812e+09	8.44708e+09	6.46716e+09	4.05739e+09	5.46182e+09	3.29942e+09	3.90118e+09	3.2175e+09	5.27234e+09	1.63865	0.039348	1.09187	0.533286
cF0034	4-Indolecarbaldehyde	C9 H7 N O	145.053	2.646	1.08e+08	1.04577e+08	1.00324e+08	9.91051e+07	1.16437e+08	1.05493e+08	1.25506e+08	8.41266e+07	1.25276e+08	9.20463e+07	1.15932e+08	1.31107e+08	1.07515e+08	1.5025e+08	1.71243e+08	1.27199e+08	1.08148e+08	1.33875e+08	1.23789	0.0557338	0.843631	0.577921
cF0043	Azelaic acid	C9 H16 O4	188.105	5.142	2.28091e+07	2.32378e+07	2.29556e+07	2.51088e+07	1.43002e+07	1.51446e+07	2.11067e+07	1.76325e+07	1.43631e+07	1.8978e+07	1.81278e+07	3.22881e+07	2.49515e+07	3.74339e+07	2.45144e+07	2.50651e+07	1.69208e+07	2.70635e+07	1.59942	0.00687968	1.50471	0.815965
cF0048	6-Methylquinoline	C10 H9 N	143.073	2.646	5.42934e+07	6.48439e+07	5.60988e+07	5.01884e+07	4.68235e+07	4.29757e+07	5.17952e+07	4.75399e+07	5.36486e+07	5.41822e+07	6.26583e+07	6.96193e+07	7.08189e+07	6.44662e+07	8.13963e+07	6.98481e+07	4.94942e+07	6.98012e+07	1.41029	9.05807e-05	1.3144	0.890459
cF0051	Phenyllactic acid	C9 H10 O3	166.063	4.133	2.52796e+07	2.41459e+07	2.55371e+07	2.60308e+07	2.68638e+07	8.58318e+06	3.1853e+07	1.0609e+07	2.91461e+07	1.7641e+07	3.10289e+07	2.2739e+07	6.76294e+06	3.17756e+07	2.14815e+07	1.76606e+07	2.07827e+07	2.19081e+07	1.05415	0.843081	0.162226	0.0669751
cF0062	LysoPE(16:0)	C21 H44 N O7 P	453.285	7.889	3.4651e+08	3.54994e+08	3.30814e+08	3.55006e+08	3.05591e+08	2.97715e+08	1.65229e+08	3.01755e+08	3.10518e+08	3.17724e+08	4.58678e+08	4.32882e+08	3.80626e+08	4.21155e+08	3.70417e+08	5.27262e+08	2.83089e+08	4.31837e+08	1.52545	0.00120085	1.37508	0.761179
cF0069	LysoPC(18:1)	C26 H52 N O7 P	521.348	8.495	5.99881e+08	6.23437e+08	5.84649e+08	6.23057e+08	5.92018e+08	2.85553e+08	4.59743e+08	3.2609e+08	5.07344e+08	4.57058e+08	1.26985e+09	7.05748e+08	5.05792e+08	6.49006e+08	4.66561e+08	8.06789e+08	4.37968e+08	7.33957e+08	1.67583	0.042924	1.2262	0.587387
cF0072	LysoPC(18:0)	C26 H54 N O7 P	523.363	9.066	3.46108e+08	3.79052e+08	3.58582e+08	3.7905e+08	2.87917e+08	2.05705e+08	2.79549e+08	2.23992e+08	2.93312e+08	2.53193e+08	6.68039e+08	3.48334e+08	3.3498e+08	3.26481e+08	3.60468e+08	9.47551e+08	2.57278e+08	4.97642e+08	1.93426	0.046163	1.53362	0.700724
cF0081	LysoPC(16:0)	C24 H50 N O7 P	495.332	8.293	1.78214e+09	1.7854e+09	1.70962e+09	1.81389e+09	1.56854e+09	1.13701e+09	1.28767e+09	1.11044e+09	1.53056e+09	1.36964e+09	2.86672e+09	1.97323e+09	1.66537e+09	1.80655e+09	1.76563e+09	2.77736e+09	1.33398e+09	2.14248e+09	1.60608	0.00597773	1.37629	0.754436
cF0091	LysoPE(18:0)	C24 H44 N5 O3 P	481.317	8.466	3.42411e+08	3.43102e+08	3.29573e+08	3.48868e+08	3.38482e+08	2.43319e+08	1.61797e+08	2.88153e+08	3.06631e+08	3.34992e+08	5.6105e+08	3.80188e+08	3.15018e+08	2.87233e+08	3.9786e+08	7.0554e+08	2.78896e+08	4.41148e+08	1.58177	0.0458272	1.21059	0.597174
cF0093	LysoPC(18:2)	C26 H50 N O7 P	519.332	8.077	3.68437e+08	3.77706e+08	3.57304e+08	3.84868e+08	3.7191e+08	1.69541e+08	1.79026e+08	2.61222e+08	3.61279e+08	2.84399e+08	6.71854e+08	3.61805e+08	3.11739e+08	4.21556e+08	2.85929e+08	5.03928e+08	2.71229e+08	4.26135e+08	1.57113	0.0472088	1.23237	0.595393
cF0094	LysoPE(18:1)	C23 H46 N O7 P	479.301	8.058	2.80775e+08	2.82514e+08	2.78746e+08	2.92484e+08	3.14886e+08	1.42787e+08	1.24293e+08	2.13133e+08	3.41131e+08	2.35795e+08	6.30881e+08	3.69047e+08	2.46148e+08	3.40034e+08	2.2401e+08	3.18901e+08	2.28671e+08	3.54837e+08	1.55174	0.100119	1.03194	0.472201
cF0113	LysoPE(18:2)	C23 H44 N O7 P	477.285	7.727	1.8491e+08	1.86097e+08	1.83047e+08	1.8756e+08	2.02151e+08	8.45571e+07	5.47398e+07	1.72331e+08	2.36686e+08	1.55152e+08	3.78754e+08	2.11486e+08	1.49041e+08	2.4807e+08	1.40312e+08	2.18692e+08	1.50936e+08	2.24392e+08	1.48667	0.135634	1.05795	0.447838
cF0122	PE(38:6)	C43 H74 N O8 P	763.515	12.983	1.28688e+08	1.73114e+08	1.38286e+08	1.21461e+08	1.53551e+08	2.14896e+08	2.69813e+08	2.45449e+08	1.71611e+08	2.82124e+08	1.06868e+08	1.22307e+08	1.51832e+08	9.0715e+07	1.28984e+08	9.74739e+07	2.22907e+08	1.16363e+08	0.522025	0.00102009	1.76366	-0.848323
cF0134	N2,N5-dibenzoyl-ornithine	C19 H20 N2 O4	340.142	5.825	1.22234e+08	1.283e+08	1.25414e+08	1.16533e+08	9.14484e+07	1.4737e+08	2.54551e+08	7.8641e+07	2.58993e+08	7.69351e+07	6.49412e+07	1.6582e+08	1.12435e+08	9.76601e+07	2.08375e+07	4.3659e+07	1.51323e+08	8.42255e+07	0.556594	0.132448	1.4031	-0.501578
cF0148	LysoPE(20:4)	C25 H44 N O7 P	501.286	7.797	8.58545e+07	8.30084e+07	8.17745e+07	8.79237e+07	9.33184e+07	3.25315e+07	4.4593e+07	5.64964e+07	7.9423e+07	7.49778e+07	1.8835e+08	1.01568e+08	6.40214e+07	9.22729e+07	6.9471e+07	1.32233e+08	6.35567e+07	1.07986e+08	1.69905	0.0617695	1.26317	0.557894
cF0162	LysoPC(16:1)	C20 H44 N7 O5 P	493.316	7.813	1.01433e+08	1.06204e+08	1.02043e+08	1.12141e+08	8.43063e+07	6.44303e+07	9.67644e+07	5.2999e+07	8.32702e+07	6.8868e+07	1.54013e+08	1.50697e+08	1.0035e+08	1.24894e+08	8.096e+07	1.15703e+08	7.51064e+07	1.21103e+08	1.61242	0.00613885	1.28418	0.674358
cF0271	LysoPC(22:5)	C30 H52 N O7 P	569.347	8.457	2.47204e+07	2.57716e+07	2.43075e+07	2.50261e+07	2.51793e+07	1.04576e+07	2.3865e+07	8.45641e+06	1.88543e+07	1.64129e+07	4.46468e+07	2.3002e+07	2.193e+07	2.32653e+07	1.58251e+07	2.9556e+07	1.72042e+07	2.63709e+07	1.53281	0.0926694	1.06158	0.480699
hF0002	Carnitine	C7 H15 N O3	161.105	7.697	1.06932e+09	1.07987e+09	1.10382e+09	1.06054e+09	9.10351e+08	8.16053e+08	1.04678e+09	1.27908e+09	1.10416e+09	8.83502e+08	1.01546e+09	1.38772e+09	9.78447e+08	9.90195e+08	1.1239e+09	1.53918e+09	1.00665e+09	1.17248e+09	1.16473	0.193634	0.686148	0.47883
hF0003	Histidine	C6 H9 N3 O2	155.069	8.629	8.68522e+08	8.00936e+08	9.26003e+08	8.92795e+08	6.91946e+08	8.52325e+08	8.16433e+08	9.91689e+08	9.53499e+08	8.66585e+08	6.66264e+08	8.06787e+08	9.57677e+08	1.12649e+09	9.83894e+08	8.39914e+08	8.62079e+08	8.96838e+08	1.04032	0.667323	0.329951	0.25665
hF0007	Glycine	C2 H5 N O2	75.0319	8.026	1.99316e+07	1.96553e+07	2.31804e+07	2.12811e+07	1.44772e+07	1.07386e+07	2.01768e+07	1.26604e+07	1.61149e+07	1.66669e+07	1.27774e+07	2.61018e+07	2.21917e+07	2.55454e+07	2.64841e+07	3.70868e+07	1.51391e+07	2.50312e+07	1.65341	0.0172822	1.57737	0.780255
hF0008	Cytosine	C4 H5 N3 O	111.043	7.129	6.91552e+07	7.11077e+07	7.89773e+07	6.64664e+07	7.29483e+07	7.23297e+07	8.01759e+07	7.99178e+07	6.65649e+07	8.26269e+07	5.02489e+07	8.45461e+07	7.63352e+07	7.66568e+07	5.14975e+07	8.64648e+07	7.57606e+07	7.09582e+07	0.936612	0.509992	0.149328	-0.10652
hF0009	Tryptophan	C11 H12 N2 O2	204.09	7.134	6.46802e+08	6.63765e+08	6.81505e+08	5.87331e+08	5.57666e+08	5.39792e+08	5.97821e+08	3.53507e+08	6.82301e+08	5.7157e+08	5.94787e+08	7.49376e+08	6.0598e+08	8.42573e+08	7.51372e+08	8.8125e+08	5.50443e+08	7.37556e+08	1.33993	0.0170604	1.14106	0.699009
hF0010	Cystine	C6 H12 N2 O4 S2	240.024	9.144	2.64461e+07	2.96424e+07	2.78158e+07	2.948e+07	1.59329e+07	2.87666e+07	3.73115e+07	1.79856e+07	2.3889e+07	2.95261e+07	1.89161e+07	2.74376e+07	1.92894e+07	3.38247e+07	3.59503e+07	6.23821e+07	2.55686e+07	3.29667e+07	1.28934	0.335925	0.856211	0.416322
hF0011	Acetyl-carnitine	C9 H17 N O4	203.116	7.219	1.49009e+08	1.74095e+08	1.91807e+08	2.00814e+08	1.61127e+08	1.71807e+08	1.97704e+08	2.16898e+08	1.71493e+08	2.26779e+08	2.25406e+08	2.28817e+08	2.63975e+08	1.69846e+08	2.04942e+08	3.31641e+08	1.90968e+08	2.37438e+08	1.24334	0.0950276	0.821173	0.543186
hF0012	Mannitol	C6 H14 O6	182.079	7.401	3.44147e+07	3.45636e+07	3.73821e+07	3.90762e+07	6.43524e+07	2.19875e+07	3.4435e+07	2.52658e+07	2.58698e+07	2.50829e+07	3.23874e+07	3.32624e+07	1.69609e+07	3.18868e+07	4.44528e+07	2.94755e+07	3.28322e+07	3.14043e+07	0.956509	0.851912	0.0384058	-0.0198915
hF0013	Hypoxanthine	C5 H4 N4 O	136.039	5.938	1.43681e+08	1.48693e+08	1.45214e+08	1.45604e+08	1.31116e+07	1.10342e+08	2.53866e+08	9.90607e+07	1.48888e+08	1.09592e+08	1.42433e+07	7.3033e+07	5.74948e+07	2.50098e+08	3.43008e+08	1.4256e+08	1.22477e+08	1.4674e+08	1.1981	0.698314	0.519584	0.15444
hF0015	N6,N6,N6-Trimethyl-L-lysine	C9 H20 N2 O2	188.152	8.493	6.80586e+08	6.64698e+08	7.08191e+08	6.79567e+08	5.8588e+08	6.2171e+08	5.53583e+08	6.62331e+08	6.81696e+08	5.65531e+08	6.99958e+08	7.14858e+08	6.87055e+08	8.47313e+08	7.12495e+08	7.76069e+08	6.11789e+08	7.39625e+08	1.20895	0.00299526	0.993589	0.844623
hF0016	Propionylcarnitine	C10 H19 N O4	217.131	6.966	1.31998e+08	1.47674e+08	1.36033e+08	1.35672e+08	1.13325e+08	1.18675e+08	2.55124e+08	9.7039e+07	9.99805e+07	9.88395e+07	1.27288e+08	2.11439e+08	2.04388e+08	1.55581e+08	8.67543e+07	2.26993e+08	1.30497e+08	1.68741e+08	1.29306	0.283246	0.81946	0.401613
hF0019	Arginine	C6 H14 N4 O2	174.112	8.742	2.23274e+09	2.31543e+09	2.23604e+09	2.23457e+09	1.75125e+09	1.59073e+09	2.50321e+09	1.97732e+09	1.87122e+09	2.11841e+09	1.68151e+09	2.07238e+09	2.31866e+09	1.98346e+09	2.37791e+09	2.56242e+09	1.96869e+09	2.16606e+09	1.10025	0.307349	0.57982	0.444351
hF0023	Citrulline	C6 H13 N3 O3	175.096	8.285	6.64691e+07	7.16519e+07	6.54769e+07	5.81984e+07	5.63871e+07	4.54047e+07	5.74811e+07	5.64015e+07	5.38835e+07	6.43481e+07	6.71672e+07	8.52559e+07	4.38804e+07	6.85683e+07	5.93328e+07	6.60533e+07	5.5651e+07	6.5043e+07	1.16877	0.151131	0.567955	0.402894
hF0025	N6-Acetyl-L-lysine	C8 H16 N2 O3	188.116	7.847	3.90299e+07	3.59629e+07	4.06152e+07	3.73568e+07	3.10605e+07	3.43766e+07	3.10404e+07	3.28521e+07	3.38151e+07	3.02533e+07	3.1773e+07	4.14912e+07	3.72815e+07	4.86819e+07	4.44494e+07	6.53679e+07	3.2233e+07	4.48408e+07	1.39115	0.0251755	1.29804	0.813691
hF0026	Proline	C5 H9 N O2	115.063	7.683	7.54821e+08	8.1646e+08	7.41301e+08	7.29435e+08	6.82916e+08	6.1927e+08	6.60059e+08	7.35762e+08	6.28526e+08	6.45356e+08	6.06624e+08	8.3912e+08	6.61823e+08	9.31988e+08	7.48513e+08	1.09526e+09	6.61981e+08	8.13889e+08	1.22947	0.0734936	0.987473	0.698907
hF0030	Nicotinamide	C6 H6 N2 O	122.048	2.07	1.77547e+07	2.23307e+07	1.73892e+07	1.80732e+07	1.22086e+07	8.59799e+06	2.03491e+07	1.20076e+07	1.90746e+07	1.38077e+07	2.44732e+07	2.28733e+07	3.62739e+07	2.42932e+07	1.91058e+07	1.80038e+07	1.4341e+07	2.41705e+07	1.68542	0.0124705	1.41812	0.6857
hF0032	Gluconic acid	C6 H12 O7	196.058	8.289	3.96132e+08	3.89206e+08	3.74053e+08	4.20711e+08	2.50017e+08	3.27076e+08	3.61911e+08	3.84099e+08	3.06113e+08	3.38437e+08	3.13876e+08	4.54235e+08	4.42986e+08	4.67656e+08	4.58984e+08	5.90112e+08	3.27942e+08	4.54642e+08	1.38635	0.0108663	1.29727	0.803924
hF0033	1-Methylhistidine	C7 H11 N3 O2	169.085	8.319	1.39248e+09	1.46106e+09	1.31641e+09	1.35676e+09	1.47671e+09	1.10664e+09	1.37845e+09	1.33176e+09	1.28074e+09	1.17982e+09	1.47635e+09	1.66694e+09	1.30662e+09	1.41539e+09	1.31589e+09	1.75785e+09	1.29235e+09	1.48984e+09	1.15281	0.0611169	0.706849	0.590295
hF0034	Uric acid	C5 H4 N4 O3	168.028	7.71	5.65717e+07	5.41389e+07	5.38272e+07	5.42223e+07	4.52246e+07	3.57082e+07	4.60958e+07	4.40942e+07	3.99897e+07	4.34508e+07	4.70244e+07	6.23827e+07	5.2893e+07	7.06096e+07	5.89257e+07	6.94358e+07	4.24272e+07	6.02118e+07	1.41918	0.00146108	1.40779	0.911135
hF0035	Norleucine	C6 H13 N O2	131.095	7.142	6.84592e+08	6.78798e+08	6.4632e+08	7.15191e+08	6.37058e+08	6.31915e+08	7.63538e+08	6.22711e+08	6.52068e+08	5.5244e+08	5.85663e+08	7.23061e+08	6.817e+08	8.44453e+08	6.17929e+08	9.41603e+08	6.43288e+08	7.32401e+08	1.13853	0.184059	0.731709	0.562481
hF0036	3-Methylhistidine	C7 H11 N3 O2	169.085	8.648	5.46302e+08	5.49218e+08	4.37488e+08	4.22195e+08	3.83031e+08	4.79137e+08	6.34795e+08	5.31033e+08	7.38638e+08	5.19938e+08	4.09117e+08	4.16892e+08	4.52199e+08	4.64641e+08	5.26358e+08	6.2424e+08	5.47762e+08	4.82241e+08	0.880384	0.304319	0.251471	-0.171455
hF0037	Ergothioneine	C9 H15 N3 O2 S	229.088	7.721	3.40398e+07	3.30426e+07	3.6848e+07	3.2433e+07	2.45942e+07	2.17636e+07	1.73892e+07	3.01243e+07	2.53514e+07	4.77319e+07	2.84539e+07	5.51475e+07	3.04615e+07	4.46784e+07	3.66003e+07	6.5901e+07	2.78257e+07	4.35405e+07	1.56475	0.0599078	1.41393	0.676604
hF0039	N,N-Dimethylglycine	C4 H9 N O2	103.063	7.618	5.26179e+07	7.3401e+07	6.86947e+07	4.46344e+07	6.46726e+07	3.51015e+07	4.27375e+07	4.16292e+07	3.2827e+07	5.35036e+07	4.98677e+07	6.45899e+07	5.15681e+07	7.0026e+07	6.21898e+07	9.15337e+07	4.50786e+07	6.49625e+07	1.4411	0.0304191	1.33335	0.736666
hF0042	Creatinine	C4 H7 N3 O	113.059	6.104	2.31962e+08	2.11114e+08	1.77608e+08	2.44587e+08	2.86633e+08	2.01849e+08	2.61947e+08	2.91265e+08	2.11e+08	1.76689e+08	3.01626e+08	2.71588e+08	2.12826e+08	2.30094e+08	3.52378e+08	2.83744e+08	2.38231e+08	2.75376e+08	1.15592	0.22051	0.507196	0.341724
hF0045	Stachydrine	C7 H13 N O2	143.095	7.238	2.91924e+08	4.09736e+08	5.36259e+08	3.45435e+08	2.73801e+08	4.43497e+08	4.03363e+08	4.76712e+08	2.50474e+08	2.147e+08	3.05706e+08	3.60728e+08	3.39951e+08	4.64099e+08	2.81836e+08	2.34396e+08	3.43758e+08	3.31119e+08	0.963234	0.824536	0.0867996	-0.0501052
hF0047	Acetylcholine	C7 H15 N O2	145.11	7.426	5.4535e+07	4.67068e+07	4.77546e+07	4.7224e+07	4.24579e+07	3.72797e+07	4.01875e+07	4.26133e+07	5.07517e+07	4.36992e+07	5.34299e+07	5.22779e+07	5.00937e+07	5.27402e+07	4.58694e+07	5.99631e+07	4.28316e+07	5.23957e+07	1.2233	0.00458496	0.991189	0.802723
hF0048	Creatine	C4 H9 N3 O2	131.069	7.919	6.63103e+08	6.48514e+08	6.58698e+08	7.465e+08	4.57596e+08	5.02129e+08	7.85928e+08	7.17692e+08	5.93902e+08	6.44269e+08	4.65945e+08	7.04334e+08	5.19064e+08	7.42012e+08	7.29718e+08	1.18901e+09	6.16919e+08	7.25014e+08	1.17522	0.373615	0.745659	0.433402
hF0050	N3,N4-Dimethyl-arginine	C8 H18 N4 O2	202.143	8.342	2.93609e+08	3.12747e+08	3.18792e+08	3.0726e+08	2.90707e+08	2.90645e+08	2.90191e+08	3.26222e+08	2.62383e+08	2.73259e+08	2.77138e+08	2.97082e+08	3.00235e+08	3.60648e+08	3.17346e+08	3.09626e+08	2.88901e+08	3.10346e+08	1.07423	0.170009	0.533051	0.550555
hF0052	Choline	C5 H13 N O	103.1	6.313	1.51994e+09	1.71466e+09	1.58232e+09	1.37874e+09	1.65144e+09	8.22955e+08	9.66609e+08	9.97974e+08	1.06116e+09	1.12221e+09	2.19727e+09	1.35505e+09	1.7144e+09	2.39064e+09	2.00381e+09	2.67886e+09	1.10373e+09	2.05667e+09	1.86339	0.00181773	1.80094	0.863975
hF0053	Serine	C3 H7 N O3	105.043	8.25	2.67379e+08	2.91335e+08	2.60064e+08	2.71739e+08	2.33097e+08	2.95439e+08	2.53829e+08	3.2205e+08	2.57507e+08	2.56529e+08	2.26341e+08	2.51933e+08	3.11892e+08	3.31323e+08	2.86545e+08	3.4439e+08	2.69742e+08	2.92071e+08	1.08278	0.355687	0.558816	0.449681
hF0054	Betaine	C5 H11 N O2	117.079	7.356	1.77885e+10	1.67833e+10	1.83996e+10	1.72375e+10	2.0506e+10	1.60709e+10	1.71308e+10	1.7813e+10	1.89369e+10	1.74458e+10	1.94856e+10	1.8821e+10	1.92158e+10	1.94407e+10	1.90229e+10	2.07427e+10	1.79839e+10	1.94548e+10	1.08179	0.0588335	0.560886	0.620582
hF0055	Pyroglutamic acid	C5 H7 N O3	129.043	8.194	1.71973e+09	1.73429e+09	1.90655e+09	1.88302e+09	1.67016e+09	1.75172e+09	1.86109e+09	1.88709e+09	1.62601e+09	1.67266e+09	1.5465e+09	1.66486e+09	1.88806e+09	2.1709e+09	1.93498e+09	1.68043e+09	1.74479e+09	1.81429e+09	1.03983	0.514833	0.313284	0.307744
hF0056	Pipecolinic acid	C6 H11 N O2	129.079	7.697	9.57637e+08	9.68036e+08	9.75371e+08	9.56232e+08	8.31328e+08	7.07325e+08	9.44978e+08	1.14394e+09	9.82041e+08	7.91316e+08	9.1151e+08	1.22417e+09	8.72069e+08	8.87932e+08	1.03669e+09	1.37335e+09	9.00155e+08	1.05095e+09	1.16753	0.183486	0.703095	0.488906
hF0058	4-Phenolsulfonic acid	C6 H6 O4 S	173.999	1.277	3.07062e+08	3.0494e+08	3.47034e+08	3.3378e+08	4.07394e+08	3.35345e+08	3.55214e+08	3.22766e+08	3.51943e+08	2.18912e+08	2.75105e+08	3.67937e+08	3.32148e+08	4.79039e+08	1.64407e+08	1.77525e+08	3.31929e+08	2.9936e+08	0.901881	0.567862	0.50739	-0.268211
hF0061	Taurine	C2 H7 N O3 S	125.014	7.756	3.01936e+07	3.20678e+07	3.38914e+07	3.15397e+07	2.43497e+07	1.68456e+07	2.09247e+07	2.12014e+07	3.8787e+07	2.38922e+07	2.6834e+07	3.45393e+07	2.46081e+07	5.87441e+07	5.94366e+07	4.1367e+07	2.43334e+07	4.09215e+07	1.6817	0.0383561	1.51699	0.717751
hF0064	Glutamic acid	C5 H9 N O4	147.053	8.277	2.05562e+08	1.93497e+08	1.96342e+08	2.17448e+08	1.3854e+08	2.16572e+08	2.43734e+08	1.88019e+08	1.84549e+08	2.18425e+08	2.20704e+08	2.11819e+08	2.31779e+08	2.59358e+08	2.88286e+08	2.61668e+08	1.98306e+08	2.45602e+08	1.2385	0.0324149	0.934858	0.642101
hF0070	Threonine	C4 H9 N O3	119.058	8.021	4.22414e+08	4.29433e+08	4.7101e+08	4.62511e+08	3.41049e+08	2.84429e+08	4.32524e+08	2.95181e+08	3.54067e+08	3.50534e+08	3.1804e+08	5.43731e+08	4.70189e+08	5.72632e+08	5.57657e+08	7.51533e+08	3.42964e+08	5.3563e+08	1.56177	0.0107927	1.51749	0.825092
hF0073	Lysine	C6 H14 N2 O2	146.105	8.787	1.21592e+08	1.61677e+08	1.29421e+08	1.3056e+08	1.15602e+08	1.2229e+08	1.82379e+08	7.86705e+07	8.56075e+07	1.87162e+08	1.43042e+08	1.77636e+08	1.58691e+08	6.47543e+07	1.19686e+08	3.04436e+08	1.28619e+08	1.61374e+08	1.25467	0.407311	0.437127	0.201312
hF0074	Glutamine	C5 H10 N2 O3	146.069	8.197	3.63681e+08	3.71139e+08	4.13836e+08	3.65745e+08	2.70137e+08	4.00912e+08	4.2401e+08	4.23058e+08	4.36079e+08	4.09228e+08	2.4038e+08	3.22873e+08	4.21164e+08	4.52426e+08	4.27772e+08	3.60244e+08	3.93904e+08	3.7081e+08	0.941371	0.58773	0.0482292	-0.0322667
hF0076	Asparagine	C4 H8 N2 O3	132.053	8.275	1.73058e+08	1.6673e+08	1.67094e+08	1.67576e+08	1.08554e+08	1.58747e+08	1.70787e+08	1.47885e+08	1.63082e+08	1.69076e+08	1.10396e+08	1.60501e+08	1.62013e+08	2.05203e+08	2.02233e+08	2.21988e+08	1.53022e+08	1.77056e+08	1.15706	0.239949	0.740634	0.479338
hF0079	N-Acetylornithine	C7 H14 N2 O3	174.1	7.942	1.45364e+08	1.40881e+08	1.50754e+08	1.51969e+08	1.65745e+08	9.97581e+07	1.48635e+08	1.33601e+08	1.29244e+08	1.05261e+08	1.48786e+08	1.6931e+08	1.47768e+08	2.65082e+08	1.27671e+08	1.33376e+08	1.30374e+08	1.65332e+08	1.26814	0.162833	0.847238	0.511877
hF0082	Uridine	C9 H12 N2 O6	244.07	5.797	1.3337e+08	1.3148e+08	1.30968e+08	1.25877e+08	1.16228e+08	1.50021e+08	1.16659e+08	1.51929e+08	1.0631e+08	1.41057e+08	9.94482e+07	1.39016e+08	1.9628e+08	1.10306e+08	1.02787e+08	1.6516e+08	1.30367e+08	1.35499e+08	1.03937	0.779179	0.139633	0.0914075
hF0083	Aspartic acid	C4 H7 N O4	133.037	8.621	2.34084e+07	2.34794e+07	2.7021e+07	2.53502e+07	1.94334e+07	2.22887e+07	2.3635e+07	2.53366e+07	2.61948e+07	2.11466e+07	1.4284e+07	2.26302e+07	2.88948e+07	4.33227e+07	3.00519e+07	2.21227e+07	2.30058e+07	2.68844e+07	1.16859	0.371969	0.597935	0.34944
hF0084	Pantothenic acid	C9 H17 N O5	219.111	3.116	1.07021e+08	1.21902e+08	1.18573e+08	1.02015e+08	9.90427e+07	8.09802e+07	1.24272e+08	1.17732e+08	1.55035e+08	9.70822e+07	1.20643e+08	2.19832e+08	9.43367e+07	1.05586e+08	9.78684e+07	1.18307e+08	1.12357e+08	1.26095e+08	1.12227	0.545909	0.224904	0.132478
hF0085	2-Amino-4-methylpyrimidine	C5 H7 N3	109.064	8.63	2.09664e+08	1.82524e+08	2.41155e+08	2.20697e+08	1.7731e+08	1.93425e+08	2.08818e+08	2.34236e+08	2.10285e+08	1.94261e+08	1.54261e+08	1.70221e+08	2.27466e+08	2.61177e+08	2.51587e+08	1.98595e+08	2.03056e+08	2.10551e+08	1.03691	0.708199	0.300905	0.229166
hF0086	Xanthine	C5 H4 N4 O2	152.033	6.557	2.83366e+07	2.84123e+07	2.47501e+07	2.78428e+07	2.24463e+07	1.6558e+07	4.01009e+07	1.74681e+07	2.75455e+07	2.08053e+07	1.66353e+07	2.29219e+07	2.04896e+07	3.69289e+07	4.28647e+07	1.71626e+07	2.4154e+07	2.61672e+07	1.08335	0.733487	0.276646	0.14165
hF0092	Riboflavin	C17 H20 N4 O6	376.138	6.746	4.52758e+07	4.91329e+07	4.70034e+07	4.72945e+07	5.86426e+07	2.30134e+07	3.28667e+07	2.04217e+07	5.28912e+07	4.09517e+07	7.36635e+07	8.92465e+07	5.1593e+07	5.90887e+07	3.92273e+07	5.11247e+07	3.81312e+07	6.06573e+07	1.59075	0.0430546	1.16661	0.5329
hF0103	Beta-Alanine	C3 H7 N O2	89.0478	7.932	7.56513e+07	8.13281e+07	7.66011e+07	8.21232e+07	7.89559e+07	6.24098e+07	6.49605e+07	7.86822e+07	7.17081e+07	7.04472e+07	6.42585e+07	7.86267e+07	7.16659e+07	1.1987e+08	8.70235e+07	9.46412e+07	7.1194e+07	8.60144e+07	1.20817	0.113369	0.933439	0.655564
hF0110	Saccharic acid	C6 H10 O8	210.038	8.744	2.49591e+07	2.64748e+07	2.25588e+07	2.48271e+07	1.76025e+07	2.44459e+07	3.00496e+07	2.2913e+07	1.94373e+07	1.8433e+07	2.73768e+07	2.3782e+07	3.54031e+07	2.95606e+07	2.94015e+07	2.73184e+07	2.21469e+07	2.88071e+07	1.30073	0.0227426	0.995622	0.647434
hF0120	Phenylalanine	C9 H11 N O2	165.079	7.129	2.33339e+07	2.26751e+07	2.39947e+07	2.09772e+07	1.79782e+07	2.07144e+07	2.21828e+07	2.23217e+07	2.35814e+07	2.38522e+07	1.96533e+07	2.65129e+07	2.54058e+07	2.53936e+07	2.79134e+07	2.89979e+07	2.17718e+07	2.56462e+07	1.17795	0.0359183	0.861251	0.687975
